# Supplementary material for: The effect of using a cycling workstation on mouse dexterity
Source: PLoS One. 2019 Aug 28;14(8):e0220896. doi: 10.1371/journal.pone.0220896 (PMC6713392; doi:10.1371/journal.pone.0220896)
Supplement: S1 Dataset — This excel file contains the mean for each participant in each session across all tasks. A key can be found in the second sheet. (XLSX) [file pone.0220896.s001.xlsx]

## Sheet: Data
Participant	Group allocation	Baseline NG slow tracking RMSE	Baseline NG medium tracking RMSE	Baseline NG fast tracking RMSE	1 NG slow tracking RMSE	1 NG medium tracking RMSE	1 NG fast tracking RMSE	2 NG slow tracking RMSE	2 NG medium tracking RMSE	2 NG fast tracking RMSE	3 NG slow tracking RMSE	3 NG medium tracking RMSE	3 NG fast tracking RMSE	4 NG slow tracking RMSE	4 NG medium tracking RMSE	4 NG fast tracking RMSE	Final NG slow tracking RMSE	Final NG medium tracking RMSE	Final NG fast tracking RMSE	Baseline WG slow tracking RMSE	Baseline WG medium tracking RMSE	Baseline WG fast tracking RMSE	1 WG slow tracking RMSE	1 WG medium tracking RMSE	1 WG fast tracking RMSE	2 WG slow tracking RMSE	2 WG medium tracking RMSE	2 WG fast tracking RMSE	3 WG slow tracking RMSE	3 WG medium tracking RMSE	3 WG fast tracking RMSE	4 WG slow tracking RMSE	4 WG medium tracking RMSE	4 WG fast tracking RMSE	Final WG slow tracking RMSE	Final WG medium tracking RMSE	Final WG fast tracking RMSE	Baseline aiming MT mean	1 aiming MT mean	2 aiming MT mean	3 aiming MT mean	4 aiming MT mean	Final aiming MT mean	Baseline steering pPA mean shape A	1 steering pPA mean shape A	2 steering pPA mean shape A	3 steering pPA mean shape A	4 steering pPA mean shape A	Final steering pPA mean shape A
1	Cycling	4.59	5.99	12.76	6.79	10.22	16.82	10.65	15.46	16.35	9.94	14.49	24.28	8.29	10.85	14.77	4.3	6.38	12.41	4.92777	7.29294	13.8289	7.3461	11.4624	13.0733	11.3456	9.3424	16.7101	8.77448	10.8032	14.4576	7.45613	10.1381	14.8119	5.61371	7.22631	11.6435	1.23	1.27	1.34	1.11	1.26	1.02	1.63	2.18	2.59	1.38	1.92	1.37
2	Sitting	3.57	5.38	8.6	2.57	4.24	5.66	2.67	4.39	11.4	3.06	4.66	10.25	2.6	3.88	10.21	2.63	4.21	7.34	3.23369	4.68712	7.74803	2.8319	3.98052	7.59345	2.60397	3.71542	6.72757	2.99213	5.20588	10.7467	2.53971	3.66269	6.5005	2.85494	3.31349	6.91038	1.08	0.88	0.94	0.98	0.92	0.95	1.53	1.21	1.25	1.16	1.33	1.26
3	Cycling	4.85	6.82	12.96	8.54	13.19	37.09	5.85	8.12	14.91	6.66	9.49	16.11	7.11	9.28	12.6	4.72	6.32	11.94	5.62465	7.34838	12.0576	8.49081	10.6387	19.7022	5.06527	6.45173	11.9062	7.75906	10.7645	12.5982	6.80594	11.8683	15.2705	4.38644	8.68014	12.5532	1.35	1.38	1.12	1.42	1.33	1.18	1.6	2.68	1.32	1.87	2.16	1.71
4	Sitting	4.29	6.22	10.79	3.56	5.34	8.47	3.78	5.73	9.52	3.43	4.8	7.74	2.96	5.11	9.61	3.91	5.99	10.89	4.66272	6.60793	12.6435	3.92345	5.11869	9.54838	4.11057	6.801	9.94165	3.90125	4.63168	6.95161	3.51743	5.82278	9.35137	3.2492	4.53194	9.5974	1.03	1.04	0.9	0.97	0.89	0.8	1.28	1.4	1.36	1.33	0.73	1.27
5	Cycling	3.42	4.97	8.81	5.82	8.86	15.53	5.11	6.72	11.4	4.24	5.57	11.65	3.75	6.38	11.35	3.77	4.71	7.58	4.25988	5.20036	7.70311	4.99204	9.35565	17.3412	4.69404	6.23444	12.7909	4.20354	5.7839	10.3815	3.72738	5.21001	10.6772	4.00666	4.79654	7.74354	1.13	1.16	0.94	0.95	0.95	1.01	1.17	1.27	1.11	1.28	1.3	0.99
6	Sitting	7.22	9.94	21.85	5.91	13.81	13	4.81	7.92	29.23	5.54	7.44	14.01	4.93	10.98	18.38	5.02	10.58	14.09	4.60229	9.87094	14.5607	4.91676	7.32046	10.7566	6.50213	10.2032	17.8834	6.20329	8.52739	13.1329	6.13562	9.92813	20.1822	10.6326	8.15206	11.6959	1.04	1.3	1.06	1.13	1.06	1.22	1.94	1.81	1.77	1.6	1.91	1.43
7	Sitting	5.22	8.72	26.5	8.05	15.06	21.5	6.08	8.76	16.13	4.25	7.19	12.36	4.5	6.56	17.07	8.36	12.53	26.47	5.51341	10.9588	16.1356	7.15227	11.2727	20.7069	7.01943	7.46738	17.8131	5.51598	9.12179	13.0768	6.09734	9.63529	16.3566	12.5106	13.3593	20.8796	1.09	1.23	1.14	1.06	1.06	1.55	2.16	1.67	1.74	1.75	1.96	1.95
8	Sitting	5	8.06	15.66	4.34	7.42	12.54	4.08	7.95	14.64	5.33	6.94	12.23	4.07	6.92	18.94	6.22	11.98	19.04	5.44368	8.00328	10.7578	5.49457	7.96586	16.2673	4.45816	7.92224	15.2455	6.0914	9.3327	14.0791	4.59116	6.21342	8.31072	8.60913	11.3478	21.3272	1.2	1.2	1.16	1.12	1.04	1.25	1.31	1.24	1.06	1.06	1.13	1.89
9	Cycling	4.76	7.27	13.25	3.36	6.14	14.18	10.7	12.26	18.4	16.98	12.35	16.3	8.98	11.35	13.38	6.66	14.59	11.07	6.43001	11.1161	15.2794	3.82298	5.57873	11.8668	12.5292	13.9081	20.3622	9.61293	10.6771	20.6326	8.2225	9.00517	15.3299	6.4049	7.52425	9.06189	1.32	1.08	1.31	1.09	1.55	0.92	1.57	1.12	1.72	1.84	2.15	1.55
10	Cycling	3.65	5.47	8.69	4.93	9.38	17.03	3.44	6.13	9.97	3.45	4.76	12.19	5.74	7.82	20.12	8.39	9.46	15.07	4.0136	5.94979	13.1304	4.93172	9.04946	15.7094	3.98012	5.52865	10.8778	2.94933	5.19586	11.0182	5.25564	9.287	12.6255	7.7894	10.9873	14.7047	1.01	1.07	1.01	0.95	1.44	1.18	1.23	1.2	1.19	1.17	1.21	2.13
11	Cycling	5.35	7.57	14.56	5.96	8.96	14.88	5.13	6.87	12.25	6.43	7.77	11.14	5.7	7.94	11.07	4.06	5.76	10.5	5.35961	7.67721	15.7086	6.07174	8.47581	18.7215	5.25619	6.99619	13.7282	5.92584	8.83061	10.6741	5.11494	7.33841	15.9015	4.77041	5.06944	10.8506	1.3	1.32	1.27	1.14	1.16	1.08	1.28	1.46	1.27	1.4	1.07	1.03
12	Sitting	3.81	5.2	10.37	3.68	5.42	9.17	4.04	4.96	8.43	2.82	4.38	7.27	2.9	4.51	7.18	4.71	6.99	12.69	4.40808	6.6806	11.1466	4.6016	7.46139	8.60025	4.05824	6.61962	10.4125	4.13385	5.38632	9.04741	4.52717	5.15946	8.5126	5.55431	8.07569	12.406	1.14	1.01	0.96	0.93	0.91	1.1	1.18	1.17	1.08	0.9	0.93	1.52
13	Cycling	6.73	13.43	17.54	4.73	7.22	10.91	4.76	6.94	10.3	3.66	5.29	8.23	3.63	6.63	10.78	2.68	4.69	7.78	6.24776	9.11071	18.7232	7.41582	8.05327	13.3942	5.08434	7.5998	12.5641	3.42326	4.617	8.91986	3.51795	6.08503	13.0868	2.83059	4.77145	10.477	1.15	1.31	0.96	1.03	0.92	0.98	1.37	1.41	1.2	0.86	1.08	0.8
14	Cycling	3.83	5.61	9.47	6.51	8.75	14.57	7.91	9.51	13.73	6.31	8.28	11.42	7.47	11.22	21.17	4.71	7.4	10.55	3.88651	6.50385	9.6126	6.99135	8.15856	12.564	6.63726	9.11652	16.5382	5.60848	7.05646	12.9202	5.61108	6.95856	12.9388	4.86567	7.38396	9.88767	1.13	1.28	1.3	1.19	1.21	1.12	0.92	1.47	1.63	1.4	1.94	1.09
15	Cycling	6.68	7.69	12.23	7.74	10.22	18.2	6.46	8.63	15.31	6.32	8.77	13.67	6	7.96	14.25	4.6	6.6	12.1	6.15883	8.13701	13.2376	7.9676	10.1006	14.5583	7.09363	9.06729	14.1135	5.65951	8.98043	14.9639	5.46915	9.0721	13.7763	4.33244	6.79762	9.80128	1.28	1.3	1.11	0.96	0.93	0.82	1.32	1.5	1.42	1.66	1.57	1.41
16	Sitting	4.92	7.05	12.19	4.82	6.16	11.25	6.27	9.17	14.58	4.43	6.32	10.96	4.61	6.1	12.06	4.52	6.81	9.6	5.75449	8.49906	20.5784	5.20783	6.25708	10.7373	4.91274	6.95397	14.2895	5.21502	8.23249	10.8904	5.64321	7.41801	11.6648	4.41788	9.99307	12.774	0.92	1.23	0.96	1.24	1.21	0.96	1.28	1.32	1.38	1.06	1.17	1.2
17	Cycling	4.78	7.68	13.73	15	16.9	25.14	5.62	9.44	38.29	6.67	9.82	14.53	16.7	15.94	31.61	18.23	17.54	23.09	5.51505	6.78166	12.4068	18.1499	25.0304	35.9288	7.12095	12.3579	19.4594	10.5476	10.7303	16.2068	8.0766	16.0794	29.707	9.27695	22.4033	19.824	1.25	1.76	1.48	1.48	1.47	1.32	1.34	1.94	1.85	1.7	2.99	1.9
18	Cycling	4.78	6.2	12.41	6.56	8.59	14.65	6.01	8.01	12.27	5.58	7.96	10.07	4.83	7.03	10.09	4.4	5.5	11.4	5.93655	6.68057	11.818	5.81669	6.74511	13.312	5.06823	7.16186	11.7697	5.30395	7.34699	11.8889	5.56321	7.18146	10.9703	4.20187	5.46148	10.4819	1.32	1.03	1.03	1.28	1	1.28	1.13	1.67	1.58	1.55	1.58	1.2
19	Cycling	3.1	5.14	10.06	6.21	10.5	13.8	6.04	7.41	12.14	4.9	7.25	11.67	5.1	7.94	12.86	2.85	5.66	10.1	3.47963	5.89023	10.3807	4.93781	8.37305	11.0506	5.35986	8.28701	16.7923	4.71083	6.64744	21.1876	4.41536	6.10721	12.5288	3.06019	4.74618	9.88734	0.84	0.93	1.17	1.18	1.18	0.85	1.3	1.49	1.55	1.31	1.52	1.13
20	Cycling	4.34	5.27	10.59	7.42	9.62	13.79	6.2	6.18	12.34	6.13	9.27	10.45	6.27	8.42	12.4	5.19	8.84	13.38	5.51074	6.05363	16.6299	6.74084	9.98794	19.6517	6.24619	7.31348	14.5462	6.35026	8.75783	16.5619	5.03864	10.837	16.654	4.82774	7.14934	11.044	1.25	1	1.22	1.21	0.92	0.85	1.27	2.31	2.03	1.67	1.49	1.38
21	Cycling	6.17	9.62	15.69	10.48	12.92	19.38	16.84	16.16	28.85	12.96	12.71	24.97	10.63	12.71	26.43	7.31	11.3	30.14	13.1401	10.8778	19.3933	8.00984	9.42089	18.1363	9.35222	9.76837	16.6157	6.57886	8.9935	17.8182	4.94946	6.5445	24.2859	5.60662	7.33319	27.8841	1.02	1.31	0.9	0.98	0.93	1.13	1.17	1.45	1.31	1.04	1.26	1.06
22	Cycling	4.41	6.6	12.44	6.27	7.94	12.95	5.64	8.06	11.52	5.03	6.94	11.2	5.38	7.12	12.83	4.16	5.63	9.65	5.34922	8.62344	15.9223	5.82099	8.15244	12.0851	5.83751	7.91896	13.8432	5.36475	7.34048	13.2208	4.50981	6.33692	13.4375	3.76185	6.51258	12.4311	0.96	1.32	1.15	1.22	1.16	0.96	1.68	1.54	1.44	1.32	1.34	1.26
23	Cycling	3.56	5.22	10.54	4.34	6.53	10.55	5.09	6.35	11.75	4.33	5.82	10.13	3.7	5.24	10.35	3.56	5.38	8.92	3.87015	5.60349	8.4166	4.50952	8.29028	11.986	5.53509	7.83251	15.0846	4.18724	5.54033	8.03553	3.9295	5.73653	9.93033	3.78864	4.92307	8.4395	0.96	0.96	1.36	1.18	0.99	0.94	1.32	1.35	1.5	1.18	1.39	1.27
24	Sitting	3.18	5.2	10.41	3.48	5.22	8.91	3.31	4.72	8.86	3.15	4.48	10.24	3.18	4.59	9.12	3.27	4.89	8.61	3.96773	5.10669	10.2612	4.02128	5.02436	9.616	3.16544	4.81479	8.7324	3.21993	5.20116	10.5585	3.52405	4.83017	7.58014	3.20603	4.59216	7.81662	0.91	1.24	1.13	1.02	1.07	0.97	1.05	1.55	1.12	1.19	1.2	0.95
25	Sitting	3.87	5.75	10.29	4.53	6.51	10.53	4.34	5.85	9.06	3.43	6.47	11.54	4.12	5.96	9.78	3.71	5.72	10.18	4.77259	6.52849	12.5236	4.14066	6.9156	11.1045	5.63579	7.78729	10.6767	3.89004	6.13746	13.8284	4.40497	7.04448	9.17119	3.38197	5.16133	10.285	0.9	0.93	1.18	0.83	1.1	0.91	1.49	1.45	1.2	1.25	1.05	1.13
26	Sitting	4.29	6.74	13.97	4	5.96	11.7	3.92	6.66	11.82	4.94	8.07	10.01	4.67	6.84	13.19	6.01	6.49	12.45	5.47556	7.04772	14.9546	4.41314	6.93735	9.68436	4.56071	6.42493	15.1998	5.81907	5.95259	10.2641	5.59848	7.91464	14.9655	6.64489	8.33719	10.8195	1.34	1.06	1.17	1.36	1.44	1.21	1.51	1.33	1.21	1.2	1.16	1.14
27	Cycling	4.03	6.12	9.75	6.48	20.79	15.76	6.33	7.86	11.78	5.51	6.75	11.87	6.02	7.26	12.26	3.34	5.15	9.68	4.04896	5.95239	10.583	5.27659	7.47785	11.738	5.90367	7.98595	12.3394	5.33809	7.17948	10.9584	5.73399	8.70844	10.9885	3.75743	4.74207	9.02396	1.13	1.14	1.14	1.04	1.04	1	1.09	1.37	1.44	1.39	1.33	1.02
28	Sitting	5.1	7.59	12.66	4.9	6.28	12.81	4.35	6.57	11.08	4.33	6.89	11.89	4.02	7.65	12.16	8.13	11.83	17.5	5.20176	8.54774	13.1384	5.68961	7.78734	12.828	4.70654	6.37608	10.522	4.17221	7.20463	11.289	3.95991	6.33758	9.48975	7.1486	10.6118	15.2678	1.29	1.34	1.14	1.2	1.17	1.8	1.25	1.34	1.29	1.17	1.2	1.87
29	Sitting	5.65	8.52	16.81	5.01	6.66	15.19	4.58	6.71	14.92	4.32	6.72	10.52	4.23	6.22	13.24	4.79	6.17	11.97	6.20291	7.07432	15.277	6.80016	9.2433	22.1923	5.73484	7.51961	11.1072	6.67694	8.29505	11.5214	5.20219	6.08416	12.2965	5.94859	9.66353	14.2078	1.34	1.41	1.22	1.32	1.38	1.44	1.34	1.35	1.21	1.18	1.2	1.13
30	Sitting	4.72	6.81	13.45	4.47	7.21	15.39	5	6.62	15.43	4.89	7.61	15.42	5.57	6.58	12.4	4.19	6.23	12.09	4.55809	6.87582	13.75	4.79569	8.32903	12.0517	5.01631	8.10181	10.7191	4.72227	8.44532	13.0685	4.40808	6.85656	10.3496	3.98388	5.99838	11.7136	1.09	1.09	1.06	1.07	1.08	1	1.34	1.2	1.26	1.19	1.17	1.09
31	Sitting	3.82	5.21	10.34	3.9	5.56	7.73	3.68	5.38	8.29	4.22	6.54	8.68	3.79	4.83	8.4	3.59	6.35	9.64	4.30848	5.26692	10.0706	4.5355	5.07459	8.95983	4.18018	5.92915	8.34628	4.95852	6.00716	9.82288	3.85815	4.93436	8.23306	4.23781	4.95792	8.40427	1.04	1.04	1.02	1.11	0.99	0.93	1.04	1.13	1.09	1.16	0.97	1.13
32	Sitting	4.6	6.68	12.09	4.1	6.07	13.71	4.78	6.74	12.06	5.02	6.38	13.54	6.24	6.43	11.15	3.65	6.04	10.81	5.11421	8.83286	12.971	3.89018	6.38263	12.3167	4.31663	7.13423	11.7037	4.737	6.47097	10.8447	3.64991	5.52421	10.8566	3.1401	5.01884	10.1027	1.3	1.12	1.21	1.17	1.28	1.17	1.26	1.3	1.21	1.17	1.35	1.06
33	Sitting	3.89	5.79	10.71	3.66	5.86	11.01	3.75	5.33	9.86	3.52	5.82	8.78	3.45	4.66	10.64	3.77	5.49	8.16	4.44122	6.15389	11.852	4.21881	5.67239	10.2644	3.77957	5.91339	10.2782	3.92599	5.57806	8.8134	3.60975	4.67114	9.45714	3.60225	6.20078	9.63382	1.17	1.09	1.03	0.99	1.1	1.04	1.23	1.02	1.01	1.04	1.04	0.97
34	Sitting	4.52	5.51	10.37	3.96	5.6	9.46	3.8	4.35	8.26	3.79	4.83	8.4	3.4	4.8	7.35	3.29	4.42	7.85	4.38833	6.04286	12.1003	3.66005	5.57754	10.6436	3.65693	5.02724	8.59103	3.85815	4.93436	8.23306	3.66543	5.7018	8.70026	3.46241	4.75407	7.64325	1.15	1.06	1.03	0.99	1	0.96	1.15	0.98	1.1	0.97	0.98	1
[truncated: 6 more columns]

## Sheet: Key
NG	No Guide
WG	With Guide
RMSE	Root Mean Square Error
MT	Movement Time
pPA	Penalised Path Accuracy
